# Supplementary material for: Molecular and morphological evidence reveals a new genus of the subfamily Heteropterinae (Lepidoptera, Hesperiidae) from China
Source: Zookeys. 2021 Aug 5;1055:55–67. doi: 10.3897/zookeys.1055.68640 (PMC8360823; doi:10.3897/zookeys.1055.68640)
Supplement: XML Treatment for Pulchroptera [file zookeys.1055.68640-treatment1.xml]

<!DOCTYPE tp:taxon-treatment
  PUBLIC "-//TaxonX//DTD Taxonomic Treatment Publishing DTD v0 20100105//EN" "tax-treatment-NSO.dtd">
<tp:taxon-treatment xmlns:tp="http://www.plazi.org/taxpub"><tp:treatment-meta><kwd-group><label>Taxon classification</label><kwd><named-content xmlns:xlink="http://www.w3.org/1999/xlink" content-type="kingdom">Animalia</named-content></kwd><kwd><named-content xmlns:xlink="http://www.w3.org/1999/xlink" content-type="order">Lepidoptera</named-content></kwd><kwd><named-content xmlns:xlink="http://www.w3.org/1999/xlink" content-type="family">Hesperiidae</named-content></kwd></kwd-group><mixed-citation publication-type="journal"><person-group><name><surname>Hou</surname><given-names>Yongxiang</given-names></name><name><surname>Chiba</surname><given-names>Hideyuki</given-names></name><name><surname>Zhu</surname><given-names>Lijuan</given-names></name><name><surname>Chang</surname><given-names>Zhou</given-names></name><name><surname>Ma</surname><given-names>Lijun</given-names></name><name><surname>Huang</surname><given-names>Siyao</given-names></name><name><surname>Wang</surname><given-names>Min</given-names></name><name><surname>Fan</surname><given-names>Xiaoling</given-names></name></person-group><article-title>Molecular and morphological evidence reveals a new genus of the subfamily <tp:taxon-name><tp:taxon-name-part taxon-name-part-type="subfamily">Heteropterinae</tp:taxon-name-part></tp:taxon-name> (<tp:taxon-name><tp:taxon-name-part taxon-name-part-type="order">Lepidoptera</tp:taxon-name-part></tp:taxon-name>, <tp:taxon-name><tp:taxon-name-part taxon-name-part-type="family">Hesperiidae</tp:taxon-name-part></tp:taxon-name>) from China</article-title><source>Zookeys</source><day>05</day><month>8</month><year>2021</year><volume>1055</volume><fpage>55</fpage><lpage>67</lpage><pub-id pub-id-type="doi">10.3897/zookeys.1055.68640</pub-id></mixed-citation></tp:treatment-meta><tp:nomenclature><tp:taxon-name>
              <object-id xmlns:xlink="http://www.w3.org/1999/xlink" content-type="arpha" xlink:type="simple">D69196C8-120B-5455-B39A-41835A35E412</object-id>
              <tp:taxon-name-part taxon-name-part-type="genus" reg="Pulchroptera">Pulchroptera</tp:taxon-name-part>
              <object-id xmlns:xlink="http://www.w3.org/1999/xlink" content-type="zoobank" xlink:type="simple">http://zoobank.org/3C184FA2-423E-43F5-B77A-5D06C5639245</object-id>
            </tp:taxon-name><tp:taxon-authority>Hou, Fan &amp; Chiba</tp:taxon-authority><tp:taxon-status xmlns:xlink="http://www.w3.org/1999/xlink" xlink:type="simple">gen. nov.</tp:taxon-status><xref ref-type="fig" rid="F2">Figures 2</xref><xref ref-type="fig" rid="F3">, 3</xref><xref ref-type="fig" rid="F4">, 4</xref></tp:nomenclature><tp:treatment-sec sec-type="type species" id="SECID0EDCAG"><title>Type species.</title><p><italic><tp:taxon-name><tp:taxon-name-part taxon-name-part-type="genus" reg="Pamphila">Pamphila</tp:taxon-name-part><tp:taxon-name-part taxon-name-part-type="species" reg="pulchra">pulchra</tp:taxon-name-part></tp:taxon-name></italic> Leech, 1891</p></tp:treatment-sec><tp:treatment-sec sec-type="description" id="SECID0EUCAG"><title>Description.</title><p>Forewing length 11–12 mm. Antennae approximately half the length of forewing; nudum 8 on apiculus, dark brown. Palpi on second segment long and erect, yellow with long black hairs; on third segment black, thick, short, and porrect. Wing venation (Fig. <xref ref-type="fig" rid="F3">3</xref>): forewing: length of discoidal cell almost equal to 2/3 forewing length, Sc ends at 1/2 forewing length; origin of vein R<sub>4</sub> before vein R<sub>5</sub>; origin of vein M<sub>2</sub> in middle of veins M<sub>1</sub> and M<sub>3</sub>; veins CuA<sub>1</sub>, CuA<sub>2</sub>, and 1A+2A almost parallel to each other; origin of vein CuA<sub>2</sub> nearly midway between vein CuA<sub>1</sub> and base. Hindwing: costa longer than dorsum; length of discoidal cell almost equal to 3/5 hindwing; origin of vein Rs midway between base and termen; origin of vein M<sub>2</sub> slightly nearer M<sub>1</sub> than M<sub>3</sub>. Wing ground colour and wing patterns: upper side dark brown with small yellow spots in central and submarginal areas; underside light brown, forewing patterns similar to upper side, hindwing with small silvery spots in spaces Rs, M<sub>3</sub>, CuA<sub>1</sub>, and CuA<sub>2</sub>, and with a silvery longitudinal central streak. Mid and hind tibiae each with pair of spurs. Male genitalia: Tegument small and narrow, constricted at middle in dorsal view; uncus deeply bifurcated, V-shaped dorsally; gnathos long and wide, longer than tegument, membranous, undivided from basal 1/3; saccus long; valvae asymmetrical, bifid, distal end of left valva more sclerotized than right valva; aedeagus long, subzonal sheath shorter than suprazonal sheath, ratio of subzonal sheath to suprazonal sheath approximately 1:2, vesica with cornuti; juxta a heart-shaped ring with membranous extensions dorsally.</p><fig id="F4" position="float" orientation="portrait"><object-id xmlns:xlink="http://www.w3.org/1999/xlink" content-type="doi" xlink:type="simple">10.3897/zookeys.1055.68640.figure4</object-id><object-id xmlns:xlink="http://www.w3.org/1999/xlink" content-type="arpha" xlink:type="simple">579B5FF8-2641-5D96-8FA8-0B03CD513AD0</object-id><label>Figure 4.</label><caption><p>Male genitalia of four genera of <tp:taxon-name><tp:taxon-name-part taxon-name-part-type="subfamily">Heteropterinae</tp:taxon-name-part></tp:taxon-name><bold>A</bold><italic><tp:taxon-name><tp:taxon-name-part taxon-name-part-type="genus" reg="Pulchroptera">Pulchroptera</tp:taxon-name-part><tp:taxon-name-part taxon-name-part-type="species" reg="pulchra">pulchra</tp:taxon-name-part></tp:taxon-name></italic> (Leech, 1891) comb. nov. <bold>B</bold><italic><tp:taxon-name><tp:taxon-name-part taxon-name-part-type="genus" reg="Carterocephalus">Carterocephalus</tp:taxon-name-part><tp:taxon-name-part taxon-name-part-type="species" reg="palaemon">palaemon</tp:taxon-name-part></tp:taxon-name></italic> (Pallas, 1771) <bold>C</bold><italic><tp:taxon-name><tp:taxon-name-part taxon-name-part-type="genus" reg="Heteropterus">Heteropterus</tp:taxon-name-part><tp:taxon-name-part taxon-name-part-type="species" reg="morpheus">morpheus</tp:taxon-name-part></tp:taxon-name></italic> (Pallas, 1771) <bold>D</bold><italic><tp:taxon-name><tp:taxon-name-part taxon-name-part-type="genus" reg="Leptalina">Leptalina</tp:taxon-name-part><tp:taxon-name-part taxon-name-part-type="species" reg="unicolor">unicolor</tp:taxon-name-part></tp:taxon-name></italic> (Bremer &amp; Grey, 1852).</p></caption><graphic xmlns:xlink="http://www.w3.org/1999/xlink" xlink:href="zookeys-1055-055-g004.jpg" position="float" orientation="portrait" xlink:type="simple" id="oo_574782.jpg"><uri content-type="original_file" xlink:type="simple">https://binary.pensoft.net/fig/574782</uri></graphic></fig></tp:treatment-sec><tp:treatment-sec sec-type="remarks" id="SECID0ECGAG"><title>Remarks.</title><p>The new genus superficially resembles <italic><tp:taxon-name><tp:taxon-name-part taxon-name-part-type="genus" reg="Carterocephalus">Carterocephalus</tp:taxon-name-part></tp:taxon-name></italic> Lederer, 1852, although it is distinguishable from the latter with regards to the following characters: hindwing undersides with silver spots, a deeply bifurcated V-shaped uncus, juxta a heart-shaped ring, and valvae asymmetrical.</p><p>The new genus contains only the type species <italic><tp:taxon-name><tp:taxon-name-part taxon-name-part-type="genus" reg="Pulchroptera">Pulchroptera</tp:taxon-name-part><tp:taxon-name-part taxon-name-part-type="species" reg="pulchra">pulchra</tp:taxon-name-part></tp:taxon-name></italic> (Leech, 1891) comb. nov., with the nominotypical subspecies and a further subspecies, <italic><tp:taxon-name><tp:taxon-name-part taxon-name-part-type="genus" reg="Pulchroptera">Pulchroptera</tp:taxon-name-part><tp:taxon-name-part taxon-name-part-type="species" reg="pulchra">pulchra</tp:taxon-name-part><tp:taxon-name-part taxon-name-part-type="subspecies" reg="ops">ops</tp:taxon-name-part></tp:taxon-name></italic> (Grum-Grshimaïlo, 1891) comb. nov. According to the description of <xref ref-type="bibr" rid="B6">Evans (1949)</xref>, in <italic><tp:taxon-name><tp:taxon-name-part taxon-name-part-type="genus" reg="Pulchroptera">Pulchroptera</tp:taxon-name-part><tp:taxon-name-part taxon-name-part-type="species" reg="pulchra">pulchra</tp:taxon-name-part><tp:taxon-name-part taxon-name-part-type="subspecies" reg="pulchra">pulchra</tp:taxon-name-part></tp:taxon-name></italic> comb. nov. the upper side of the hindwing has a cell spot and the submarginal markings are notably more conspicuous, whereas in <italic><tp:taxon-name><tp:taxon-name-part taxon-name-part-type="genus" reg="Pulchroptera">Pulchroptera</tp:taxon-name-part><tp:taxon-name-part taxon-name-part-type="species" reg="pulchra">pulchra</tp:taxon-name-part><tp:taxon-name-part taxon-name-part-type="subspecies" reg="ops">ops</tp:taxon-name-part></tp:taxon-name></italic> comb. nov. the upper side of the hindwing lacks a cell spot and has conspicuous submarginal markings. Whether the subspecies status of the latter is valid is subject to further verification.</p></tp:treatment-sec><tp:treatment-sec sec-type="etymology" id="SECID0ENIAG"><title>Etymology.</title><p>The name of the genus is taken from the specific epithet of the type species ‘pulchr-’, meaning beautiful, and ‘optera’, meaning wing. The gender is feminine.</p></tp:treatment-sec><tp:treatment-sec sec-type="distribution" id="SECID0ESIAG"><title>Distribution.</title><p><italic><tp:taxon-name><tp:taxon-name-part taxon-name-part-type="genus" reg="Pulchroptera">Pulchroptera</tp:taxon-name-part><tp:taxon-name-part taxon-name-part-type="species" reg="pulchra">pulchra</tp:taxon-name-part><tp:taxon-name-part taxon-name-part-type="subspecies" reg="pulchra">pulchra</tp:taxon-name-part></tp:taxon-name></italic> comb. nov.: China (Sichuan, Yunnan)</p><p><italic><tp:taxon-name><tp:taxon-name-part taxon-name-part-type="genus" reg="Pulchroptera">Pulchroptera</tp:taxon-name-part><tp:taxon-name-part taxon-name-part-type="species" reg="pulchra">pulchra</tp:taxon-name-part><tp:taxon-name-part taxon-name-part-type="subspecies" reg="ops">ops</tp:taxon-name-part></tp:taxon-name></italic> comb. nov.: China (Gansu, Qinghai, Xizang)</p></tp:treatment-sec><tp:treatment-sec><!--Section generated to contain objects referenced in tp:taxon-treatment.--><fig id="F2" position="float" orientation="portrait"><object-id xmlns:xlink="http://www.w3.org/1999/xlink" content-type="doi" xlink:type="simple">10.3897/zookeys.1055.68640.figure2</object-id><object-id xmlns:xlink="http://www.w3.org/1999/xlink" content-type="arpha" xlink:type="simple">8E586B2E-06BF-5E5B-95D9-24A631E1D3A3</object-id><label>Figure 2.</label><caption><p>Male adults of the two skippers. Above: <italic><tp:taxon-name><tp:taxon-name-part taxon-name-part-type="genus" reg="Pulchroptera">Pulchroptera</tp:taxon-name-part><tp:taxon-name-part taxon-name-part-type="species" reg="pulchra">pulchra</tp:taxon-name-part></tp:taxon-name></italic> (Leech, 1891) comb. nov. from Kunming, Yunnan, China; below: <italic><tp:taxon-name><tp:taxon-name-part taxon-name-part-type="genus" reg="Carterocephalus">Carterocephalus</tp:taxon-name-part><tp:taxon-name-part taxon-name-part-type="species" reg="palaemon">palaemon</tp:taxon-name-part></tp:taxon-name></italic> (Pallas, 1771) from Moscow, Russia.</p></caption><graphic xmlns:xlink="http://www.w3.org/1999/xlink" xlink:href="zookeys-1055-055-g002.jpg" position="float" orientation="portrait" xlink:type="simple" id="oo_574780.jpg"><uri content-type="original_file" xlink:type="simple">https://binary.pensoft.net/fig/574780</uri></graphic></fig><fig id="F3" position="float" orientation="portrait"><object-id xmlns:xlink="http://www.w3.org/1999/xlink" content-type="doi" xlink:type="simple">10.3897/zookeys.1055.68640.figure3</object-id><object-id xmlns:xlink="http://www.w3.org/1999/xlink" content-type="arpha" xlink:type="simple">8AED6774-390B-538F-AD27-C3ADD961EAE0</object-id><label>Figure 3.</label><caption><p>Wing venation of four genera of <tp:taxon-name><tp:taxon-name-part taxon-name-part-type="subfamily">Heteropterinae</tp:taxon-name-part></tp:taxon-name><bold>A</bold><italic><tp:taxon-name><tp:taxon-name-part taxon-name-part-type="genus" reg="Pulchroptera">Pulchroptera</tp:taxon-name-part><tp:taxon-name-part taxon-name-part-type="species" reg="pulchra">pulchra</tp:taxon-name-part></tp:taxon-name></italic> (Leech, 1891) comb. nov. <bold>B</bold><italic><tp:taxon-name><tp:taxon-name-part taxon-name-part-type="genus" reg="Carterocephalus">Carterocephalus</tp:taxon-name-part><tp:taxon-name-part taxon-name-part-type="species" reg="palaemon">palaemon</tp:taxon-name-part></tp:taxon-name></italic> (Pallas, 1771) <bold>C</bold><italic><tp:taxon-name><tp:taxon-name-part taxon-name-part-type="genus" reg="Heteropterus">Heteropterus</tp:taxon-name-part><tp:taxon-name-part taxon-name-part-type="species" reg="morpheus">morpheus</tp:taxon-name-part></tp:taxon-name></italic> (Pallas, 1771) <bold>D</bold><italic><tp:taxon-name><tp:taxon-name-part taxon-name-part-type="genus" reg="Leptalina">Leptalina</tp:taxon-name-part><tp:taxon-name-part taxon-name-part-type="species" reg="unicolor">unicolor</tp:taxon-name-part></tp:taxon-name></italic> (Bremer &amp; Grey, 1852).</p></caption><graphic xmlns:xlink="http://www.w3.org/1999/xlink" xlink:href="zookeys-1055-055-g003.jpg" position="float" orientation="portrait" xlink:type="simple" id="oo_574781.jpg"><uri content-type="original_file" xlink:type="simple">https://binary.pensoft.net/fig/574781</uri></graphic></fig></tp:treatment-sec><ref-list><ref id="B6"><mixed-citation xmlns:xlink="http://www.w3.org/1999/xlink" xlink:type="simple"><person-group><name name-style="western"><surname>Evans</surname><given-names>WH</given-names></name></person-group> (<year>1949</year>) A Catalogue of the <tp:taxon-name><tp:taxon-name-part taxon-name-part-type="family">Hesperiidae</tp:taxon-name-part></tp:taxon-name> from Europe, Asia &amp; Australia in the British Museum (Natural History). British Museum (Natural History). London, 502 pp. <ext-link xlink:type="simple" ext-link-type="uri" xlink:href="https://www.biodiversitylibrary.org/page/48223970">https://www.biodiversitylibrary.org/page/48223970</ext-link></mixed-citation></ref></ref-list></tp:taxon-treatment>
